# Supplementary material for: Training of Oral and Maxillofacial Surgery Residents in Virtual Surgical Planning: A Feasibility Study Comparing Open-Source Freeware and Commercially Available Software for Mandibular Reconstruction with Fibula Free Flap
Source: Craniomaxillofac Trauma Reconstr. 2025 Feb 3;18(1):10. doi: 10.3390/cmtr18010010 (PMC11995818; doi:10.3390/cmtr18010010)
Supplement: Supplementary file 1 [file cmtr-18-00010-s001.zip]

Archive with 1 entries (1 files):
- cmtr-3423872-supplementary.pdf
